# Supplementary material for: Artificial Intelligence Methods and Digital Intervention Strategies for Predicting and Managing Chronic Obstructive Pulmonary Disease Exacerbations: An Umbrella Review
Source: Healthcare (Basel). 2025 Nov 24;13(23):3037. doi: 10.3390/healthcare13233037 (PMC12691994; doi:10.3390/healthcare13233037)
Supplement: Supplementary file 1 [file healthcare-13-03037-s001.zip]

Archive with 4 entries (4 files):
- s2_list_of_papers_excluded.pdf
- s3_RQ1_full_table_data_extraction.pdf
- s4_RQ2_full_table_data_extraction.pdf
- s1_full_tables.pdf
